# Supplementary material for: Seasonal Differences in Density But Similar Competitive Impact of Aedes albopictus (Skuse) on Aedes aegypti (L.) in Rio de Janeiro, Brazil
Source: PLoS One. 2016 Jun 20;11(6):e0157120. doi: 10.1371/journal.pone.0157120 (PMC4913923; doi:10.1371/journal.pone.0157120)
Supplement: S1 File — It consists of three.csv files: climate_data.csv contains the climate variables for the study period, competition_data.csv contains the data from the competition experiments, productivity_data.csv contains the total number of pupae collected during the colonization experiment. (ZIP) [file pone.0157120.s001.zip]

Archive with 3 entries (3 files):
- sup_information/climate_data.csv
- sup_information/competition_data.csv
- sup_information/productivity_data.csv
