# Supplementary material for: Seasonal Differences in Density But Similar Competitive Impact of Aedes albopictus (Skuse) on Aedes aegypti (L.) in Rio de Janeiro, Brazil
Source: PLoS One. 2016 Jun 20;11(6):e0157120. doi: 10.1371/journal.pone.0157120 (PMC4913923; doi:10.1371/journal.pone.0157120)
Supplement: S1 File — It consists of three.csv files: climate_data.csv contains the climate variables for the study period, competition_data.csv contains the data from the competition experiments, productivity_data.csv contains the total number of pupae collected during the colonization experiment. (ZIP) [file pone.0157120.s001.zip › sup_information/climate_data.csv]

day	season	rain	humid	tmax	tmin	tmean
1	outono	1	74.3	26	21	23.5
2	outono	0	76	30.4	21.4	25.9
3	outono	0	73.7	32.6	23.5	28.1
4	outono	0	72	29.6	21.5	25.6
5	outono	0	71.7	30.4	20.8	25.6
6	outono	0	73.7	30	21.6	25.8
7	outono	14.8	85.7	25	21.8	23.4
8	outono	7.1	74.3	29.4	20.5	24.9
9	outono	0	73.7	29.8	21.6	25.7
10	outono	14	83.7	24.7	21.2	22.9
11	outono	20.6	85	23.8	19.6	21.7
12	outono	4	78	28.8	18.8	23.8
13	outono	4.1	78.3	25.7	19.8	22.8
14	outono	7.8	84.3	21.4	17.8	19.6
15	outono	12.6	82.3	25.4	17.3	21.4
16	outono	0.2	74.3	25.9	18	21.9
17	outono	0	76.7	25.1	19.6	22.4
18	outono	0	80	27.1	19.1	23.1
19	outono	0	81.7	28.1	18.3	23.2
20	outono	0	80.3	30.5	18.8	24.6
21	outono	0	66	29.8	19.1	24.5
22	outono	0	72	28.8	18.8	23.8
23	outono	0	72.3	31	19.6	25.3
24	outono	11.6	82.3	25.5	19.8	22.6
25	outono	18.3	85.3	21.5	18.3	19.9
26	outono	1	71	22.2	18	20.1
27	outono	0	64.3	24.4	17.8	21.1
28	outono	0	75	27	17.6	22.3
29	outono	0	82.3	26.6	19	22.8
30	outono	0	76	27.5	20.2	23.9
1	primavera	26.3	88.7	23.2	19	21.1
2	primavera	7.7	81.7	21.9	18.2	20
3	primavera	0	63.7	26.6	19	22.8
4	primavera	0	63	28.2	18	23.1
5	primavera	0	62	28.8	18.2	23.5
6	primavera	0	63.7	29.1	17.8	23.5
7	primavera	0	59	31.4	17.6	24.5
8	primavera	0	64	28.8	19.6	24.2
9	primavera	0	73	26.8	20.2	23.5
10	primavera	0	69.3	33	20.6	26.8
11	primavera	0	73	25.3	21	23.1
12	primavera	0.8	73	23.3	19	21.1
13	primavera	0	60	26	17.4	21.7
14	primavera	0	63.3	27.3	17.2	22.2
15	primavera	0	69.3	27.8	18.8	23.3
16	primavera	0	71.3	29.3	20.4	24.9
17	primavera	0	69.7	33.4	20.2	26.8
18	primavera	0	68	37.5	21.4	29.4
19	primavera	0	69.3	29.3	22.9	26.1
20	primavera	12	81.7	24.3	21	22.6
21	primavera	1.1	79.3	24.9	19.8	22.4
22	primavera	0	68	30.2	19	24.6
23	primavera	0	69.3	31.6	21	26.3
24	primavera	0	68.3	29.2	21.2	25.2
25	primavera	0	71	30.4	22.8	26.6
26	primavera	0	61.7	33.2	22.5	27.9
27	primavera	0	64	34.7	24	29.4
28	primavera	11.4	75.7	29.1	21.8	25.5
29	primavera	4.5	79	30.3	23.5	26.9
30	primavera	0	74.3	31	22.2	26.6
1	verao	0	70	30	22.5	26.2
2	verao	0	77	29.7	22.2	25.9
3	verao	0	72	33.5	23.3	28.4
4	verao	46.2	70.7	33.4	23	28.2
5	verao	0	75.7	30.5	23.8	27.1
6	verao	2.2	82.3	28.1	23	25.6
7	verao	0.1	80	28.9	23.5	26.2
8	verao	0.8	80.7	31	23	27
9	verao	0.3	73.7	32.3	23.5	27.9
10	verao	0	65.7	37.3	24.6	30.9
11	verao	0	54.3	39	26.6	32.8
12	verao	0.6	55	35.4	26.6	31
13	verao	8.3	75	31.5	24.8	28.1
14	verao	0.1	76	31.5	24.3	27.9
15	verao	0	73	31.9	25.1	28.5
16	verao	0	68.7	34.6	24.5	29.6
17	verao	24	73.3	33.4	24.4	28.9
18	verao	0	68	34	24	29
19	verao	0	63.7	33.9	25	29.4
20	verao	0	68	35.1	25.2	30.1
21	verao	0	61	35.8	25.7	30.8
22	verao	0	50	39	25.9	32.5
23	verao	0	57.3	33.5	24.5	29
24	verao	6.3	89.7	24.8	21.6	23.2
25	verao	34.4	90.7	26.1	19.7	22.9
26	verao	4.5	91.3	23.4	20.3	21.9
27	verao	10.5	80.7	28.8	20.5	24.6
28	verao	0	81	28.4	21.8	25.1
29	verao	5.9	72.7	34.4	21.3	27.9
30	verao	0	65	36	23.9	29.9
