# Supplementary material for: Seasonal Differences in Density But Similar Competitive Impact of Aedes albopictus (Skuse) on Aedes aegypti (L.) in Rio de Janeiro, Brazil
Source: PLoS One. 2016 Jun 20;11(6):e0157120. doi: 10.1371/journal.pone.0157120 (PMC4913923; doi:10.1371/journal.pone.0157120)
Supplement: S1 File — It consists of three.csv files: climate_data.csv contains the climate variables for the study period, competition_data.csv contains the data from the competition experiments, productivity_data.csv contains the total number of pupae collected during the colonization experiment. (ZIP) [file pone.0157120.s001.zip › sup_information/competition_data.csv]

exp	vase	treatm	surviv.aeg	devel.aeg
1	1	3	0.43	1.93
1	2	1	1	2
1	3	2	0.97	2.32
1	4	3	0.66	2
1	7	2	0.43	1.93
1	8	3	0.43	1.93
1	9	1	0.86	2.17
1	10	2	0.66	2.09
1	11	3	0.49	1.94
1	12	2	0.63	2.64
1	13	1	0.89	2
1	14	3	1	2.08
1	15	2	0.71	3.12
1	16	1	0.94	2.91
1	17	1	0.94	2.09
1	19	2	0.37	1.92
1	20	1	0.97	2.21
1	21	3	1	2.19
1	22	2	0.51	2.72
1	23	1	0.51	2.28
1	24	3	0.83	2.45
1	25	1	0.89	1.68
1	26	2	0.94	2.09
1	27	3	0.71	2.44
1	28	2	0.6	2.14
1	29	3	0.51	2.78
1	30	1	0.91	2.38
1	31	2	0.54	2.05
1	32	1	0.89	1.48
1	34	3	0.83	2.31
1	35	1	1	2.26
1	36	2	0.11	3
1	37	3	0.46	2.69
1	40	1	1	2.66
1	41	2	1	3.67
1	42	3	0.4	2
1	43	1	0.97	2.32
1	44	2	0.71	1.8
1	45	3	0.06	1
2	1	2	0.95	4.79
2	2	3	0.85	3.71
2	3	1	1	4
2	4	3	1	3.2
2	5	2	0.9	4.5
2	6	2	1	3.77
2	7	1	1	4.1
2	8	2	0.95	2.16
2	9	3	0.95	3.16
2	10	1	1	4.45
2	11	1	1	5
2	12	2	0.95	3.89
2	13	1	0.9	4.94
2	16	1	1	3.95
2	17	3	1	4.65
2	18	2	0.9	4.61
2	19	1	0.9	4.67
2	20	3	1	3.8
2	21	3	0.95	4.05
2	22	3	0.6	4.42
2	23	1	1	4
2	24	2	0.95	4.05
2	25	3	0.8	4
2	26	1	0.8	4
2	27	3	0.9	2.28
2	28	2	1	3.95
2	30	1	1	3.24
2	31	2	1	3.95
2	32	1	1	4
2	33	3	1	3.95
2	35	1	0.75	4.33
2	36	2	0.9	4.11
2	37	3	0.75	3.53
2	38	2	0.3	4
2	39	1	0.65	4.23
2	40	1	1	4.57
2	41	2	1	3.5
2	42	3	0.8	4.12
2	43	3	0.8	5
2	44	2	1	3.05
2	45	1	0.95	4.05
3	1	2	0.52	2.12
3	3	3	0.34	2.12
3	6	3	0.86	3.57
3	9	1	0.16	2.78
3	10	1	0.96	2.42
3	13	1	0.45	2.02
3	15	2	0.19	2.22
3	16	3	0.9	2.11
3	19	3	0.16	2.17
3	20	1	0.83	3.74
3	21	3	0.95	2.2
3	23	3	0.23	2.56
3	24	1	0.93	3.44
3	25	2	0.88	3.64
3	26	2	0.81	2.7
3	28	3	0.23	2.09
3	29	2	0.34	2.08
3	30	1	0.83	2.3
3	31	3	0.9	2.73
3	33	3	0.93	4
3	34	1	0.5	2
3	37	3	0.32	2.26
3	38	3	0.29	3.1
3	39	2	0.26	3.08
3	40	2	0.83	2.28
3	42	3	0.6	2.08
3	43	3	0.72	3.18
3	44	1	0.68	2.14
3	45	2	1	2.87
