# Supplementary material for: Seasonal Differences in Density But Similar Competitive Impact of Aedes albopictus (Skuse) on Aedes aegypti (L.) in Rio de Janeiro, Brazil
Source: PLoS One. 2016 Jun 20;11(6):e0157120. doi: 10.1371/journal.pone.0157120 (PMC4913923; doi:10.1371/journal.pone.0157120)
Supplement: S1 File — It consists of three.csv files: climate_data.csv contains the climate variables for the study period, competition_data.csv contains the data from the competition experiments, productivity_data.csv contains the total number of pupae collected during the colonization experiment. (ZIP) [file pone.0157120.s001.zip › sup_information/productivity_data.csv]

vase	season	aeg	albo	durh	scap	fluv
1	out	0	0	0	19	0
2	out	0	1	0	0	0
3	out	0	24	0	0	0
4	out	0	2	0	0	0
5	out	0	1	0	0	0
6	out	0	12	0	0	0
7	out	0	0	0	0	0
8	out	0	6	0	0	0
9	out	2	9	0	0	0
10	out	0	3	0	0	0
11	out	0	40	1	0	0
12	out	0	12	0	0	0
13	out	0	8	0	10	0
14	out	0	52	0	0	0
15	out	0	61	0	0	0
16	out	0	11	0	0	0
17	out	0	9	0	0	0
18	out	0	6	0	0	0
19	out	0	21	0	0	0
20	out	0	14	0	0	0
21	out	0	24	0	0	0
22	out	0	39	4	0	0
23	out	0	21	1	0	0
24	out	0	7	0	0	0
25	out	0	13	1	0	0
26	out	0	8	0	0	0
27	out	0	3	0	0	0
28	out	0	9	3	0	0
29	out	2	0	0	0	0
30	out	0	0	0	0	0
31	out	0	15	1	0	0
32	out	0	8	22	0	0
33	out	0	0	0	0	0
34	out	0	25	0	0	0
35	out	0	11	0	0	0
36	out	0	0	0	0	0
37	out	0	9	0	0	0
38	out	0	0	0	0	0
39	out	0	0	0	0	0
40	out	0	26	0	0	0
41	out	0	0	0	0	0
42	out	0	6	1	1	0
43	out	0	3	0	0	0
44	out	0	2	0	0	0
45	out	0	4	0	0	0
1	pri	1	13	0	0	23
2	pri	0	0	0	0	2
3	pri	0	9	0	0	0
4	pri	1	0	0	0	41
5	pri	0	0	0	0	0
6	pri	0	0	0	0	0
7	pri	0	1	0	0	64
8	pri	0	1	0	0	16
9	pri	0	9	0	0	0
10	pri	0	0	0	0	0
11	pri	0	0	0	0	0
12	pri	11	28	0	0	0
13	pri	18	11	0	0	0
14	pri	2	13	0	0	0
15	pri	0	0	0	0	0
16	pri	16	3	0	0	0
17	pri	0	0	0	0	1
18	pri	0	0	0	0	0
19	pri	4	2	0	0	0
20	pri	0	22	0	0	0
21	pri	30	3	0	0	0
22	pri	54	79	0	0	0
23	pri	22	35	0	0	2
24	pri	0	0	0	0	0
25	pri	0	8	0	0	0
26	pri	0	50	16	0	0
27	pri	0	1	0	0	0
28	pri	0	0	0	0	0
29	pri	3	2	18	0	0
30	pri	0	2	0	0	0
31	pri	0	0	0	0	0
32	pri	0	0	0	0	0
33	pri	0	3	6	0	0
34	pri	0	0	0	0	0
35	pri	4	0	0	0	0
36	pri	15	0	0	0	0
37	pri	7	1	0	111	0
38	pri	3	0	0	0	0
39	pri	0	0	0	0	0
40	pri	0	0	0	0	0
41	pri	0	0	0	0	0
42	pri	0	10	0	0	0
43	pri	0	23	0	0	0
44	pri	0	33	0	0	0
45	pri	0	0	0	0	0
1	ver	2	16	2	0	0
2	ver	0	0	0	0	0
3	ver	1	90	2	0	14
4	ver	3	152	1	0	0
5	ver	0	40	0	0	0
6	ver	0	149	10	0	0
7	ver	0	0	0	0	0
8	ver	0	2	14	0	0
9	ver	0	15	9	0	0
10	ver	1	115	5	0	28
11	ver	0	89	4	0	4
12	ver	0	38	12	0	0
13	ver	0	139	6	0	0
14	ver	0	89	7	0	0
15	ver	0	108	9	0	0
16	ver	1	42	16	0	0
17	ver	14	54	2	0	0
18	ver	0	88	4	0	0
19	ver	0	113	12	0	0
20	ver	11	69	55	0	0
21	ver	9	54	9	0	0
22	ver	0	104	9	0	0
23	ver	2	214	2	0	1
24	ver	81	145	23	0	44
25	ver	0	84	38	0	2
26	ver	5	37	60	0	0
27	ver	0	2	14	0	0
28	ver	1	30	11	0	0
29	ver	1	59	6	0	0
30	ver	0	26	1	0	0
31	ver	3	159	48	0	0
32	ver	5	3	16	0	0
33	ver	0	182	61	0	0
34	ver	0	5	70	0	0
35	ver	7	53	23	0	0
36	ver	9	17	24	0	0
37	ver	6	61	26	0	0
38	ver	1	138	8	0	2
39	ver	0	203	2	0	0
40	ver	0	130	11	0	0
41	ver	0	90	46	0	0
42	ver	0	12	25	0	0
43	ver	0	126	15	0	0
44	ver	0	41	5	0	0
45	ver	0	39	10	0	0
